# Supplementary material for: UK psychiatrists’ experience of withdrawal of antipsychotics prescribed for challenging behaviours in adults with intellectual disabilities and/or autism
Source: BJPsych Open. 2020 Sep 17;6(5):e112. doi: 10.1192/bjo.2020.97 (PMC7576649; doi:10.1192/bjo.2020.97)
Supplement: Supplementary file 1 [file S2056472420000976sup001.zip]

Archive with 10 entries (10 files):
- S2056472420000976sup001.pdf
- S2056472420000976sup002.pdf
- S2056472420000976sup003.pdf
- S2056472420000976sup004.pdf
- S2056472420000976sup005.pdf
- S2056472420000976sup006.pdf
- S2056472420000976sup007.pdf
- S2056472420000976sup008.pdf
- S2056472420000976sup009.pdf
- S2056472420000976sup010.pdf
